# Supplementary material for: Characterization of FCI (Fédération Cynologique Internationale) Grades for Hip Dysplasia in Five Dog Breeds
Source: Animals (Basel). 2023 Jul 5;13(13):2212. doi: 10.3390/ani13132212 (PMC10339867; doi:10.3390/ani13132212)
Supplement: Supplementary file 1 [file animals-13-02212-s001.zip]

Archive with 1 entries (1 files):
- animals-2381824-supplementary.xlsx
