# Supplementary material for: Characterization of FCI (Fédération Cynologique Internationale) Grades for Hip Dysplasia in Five Dog Breeds
Source: Animals (Basel). 2023 Jul 5;13(13):2212. doi: 10.3390/ani13132212 (PMC10339867; doi:10.3390/ani13132212)
Supplement: Supplementary file 1 [file animals-13-02212-s001.zip › animals-2381824-supplementary.xlsx]

## Sheet: frequency hips and percentage
		LABRADOR Retrievers						GOLDEN Retrievers						German Shephered dog						Bernese Mountain dog						ROTTWEILER
FCI grade (n. hips)/	% hips	A (60)	A %	B (60)	B %	C (60)	C %	A (60)	A %	B (60)	B %	C (60)	C %	A (60)	A %	B (60)	B %	C (60)	C %	A (60)	A %	B (60)	B %	C (42)	C %	A (60)	A %	B (54)	B %	C (28)	C %
Radiographic Parameters	Rated
AD	N	60	100	44	73.3333	18	30	60	100	52	86.6667	40	66.6667	60	100	47	78.3333	28	46.6667	60	100	58	96.6667	33	78.5714	60	100	52	96.2963	13	46.4286
	SA	0	0	16	26.6667	42	70	0	0	8	13.3333	20	33.3333	0	0	13	21.6667	32	53.3333	0	0	2	3.33333	9	21.4286	0	0	2	3.7037	15	53.5714
	PC	0	0	0	0	0	0	0	0	0	0	0	0	0	0	0	0	0	0	0	0	0	0	0	0	0	0	0	0	0	0
CAM	N	60	100	54	90	31	51.6667	57	95	39	65	17	28.3333	60	100	42	70	18	30	60	100	48	80	17	40.4762	58	96.6667	35	64.8148	6	21.4286
	SA	0	0	6	10	29	48.3333	3	5	21	35	41	68.3333	0	0	18	30	32	53.3333	0	0	12	20	25	59.5238	2	3.33333	19	35.1852	17	60.7143
	PC	0	0	0	0	0	0	0	0	0	0	2	3.33333	0	0	0	0	10	16.6667	0	0	0	0	0	0	0	0	0	0	5	17.8571
CLAR	N	45	75	14	23.3333	1	1.66667	45	75	16	26.6667	13	21.6667	38	63.3333	11	18.3333	7	11.6667	47	78.3333	14	23.3333	10	23.8095	57	95	32	59.2593	12	42.8571
	SA	15	25	46	76.6667	33	55	15	25	44	73.3333	25	41.6667	22	36.6667	49	81.6667	21	35	13	21.6667	44	73.3333	22	52.381	3	5	22	40.7407	13	46.4286
	PC	0	0	0	0	26	43.3333	0	0	0	0	22	36.6667	0	0	0	0	32	53.3333	0	0	2	3.33333	10	23.8095	0	0	0	0	3	10.7143
Aost	N	na	na	na	na	na	na	na	na	na	na	na	na	na	na	na	na	na	na	na	na	na	na	na	na	na	na	na	na	na	na
	SA	0	0	0	0	9	15	0	0	0	0	13	21.6667	0	0	0	0	18	30	0	0	2	3.33333	4	9.52381	0	0	0	0	1	3.57143
	PC	0	0	0	0	1	1.66667	0	0	0	0	0	0	0	0	0	0	6	10	0	0	0	0	0	0	0	0	0	0	2	7.14286
SFH	N	59	98.3333	40	66.6667	18	30	60	100	19	31.6667	9	15	58	96.6667	18	30	13	21.6667	60	100	36	60	18	42.8571	60	100	26	48.1481	8	28.5714
	SA	1	1.66667	20	33.3333	38	63.3333	0	0	41	68.3333	45	75	2	3.33333	42	70	39	65	0	0	24	40	23	54.7619	0	0	28	51.8519	14	50
	PC	0	0	0	0	4	6.66667	0	0	0	0	6	10	0	0	0	0	8	13.3333	0	0	0	0	1	2.38095	0	0	0	0	6	21.4286
CFH	N	na	na	na	na	na	na	na	na	na	na	na	na	na	na	na	na	na	na	na	na	na	na	na	na	na	na	na	na	na	na
	SA	0	0	0	0	23	38.3333	0	0	0	0	21	35	0	0	3	5	32	53.3333	0	0	2	3.33333	9	21.4286	0	0	6	11.1111	5	17.8571
	PC	0	0	0	0	1	1.66667	0	0	0	0	7	11.6667	0	0	0	0	3	5	0	0	0	0	7	16.6667	0	0	0	0	8	28.5714
DFH	N	na	na	na	na	na	na	na	na	na	na	na	na	na	na	na	na	na	na	na	na	na	na	na	na	na	na	na	na	na	na
	SA	0	0	0	0	0	0	0	0	0	0	0	0	0	0	0	0	1	1.66667	0	0	0	0	4	9.52381	0	0	2	3.7037	0	0
	PC	0	0	0	0	0	0	0	0	0	0	0	0	0	0	0	0	0	0	0	0	0	0	0	0	0	0	0	0	0	0
PFH	N	60	100	29	48.3333	8	13.3333	60	100	7	11.6667	3	5	57	95	21	35	12	20	59	98.3333	24	40	3	7.14286	60	100	22	40.7407	6	21.4286
	SA	0	0	31	51.6667	29	48.3333	0	0	53	88.3333	34	56.6667	3	5	39	65	37	61.6667	1	1.66667	35	58.3333	23	54.7619	0	0	32	59.2593	16	57.1429
	PC	0	0	0	0	23	38.3333	0	0	0	0	23	38.3333	0	0	0	0	11	18.3333	0	0	1	1.66667	16	38.0952	0	0	0	0	6	21.4286
FHC/DAR	N	47	78.3333	8	13.3333	3	5	56	93.3333	10	16.6667	1	1.66667	54	90	17	28.3333	8	13.3333	58	96.6667	17	28.3333	4	9.52381	60	100	20	37.037	5	17.8571
	SA	13	21.6667	52	86.6667	19	31.6667	4	6.66667	50	83.3333	28	46.6667	6	10	41	68.3333	33	55	2	3.33333	41	68.3333	19	45.2381	0	0	34	62.963	14	50
	PC	0	0	0	0	38	63.3333	0	0	0	0	31	51.6667	0	0	2	3.33333	19	31.6667	0	0	2	3.33333	19	45.2381	0	0	0	0	9	32.1429
TFN	N	58	96.6667	21	35	19	31.6667	58	96.6667	19	31.6667	8	13.3333	58	96.6667	25	41.6667	10	16.6667	56	93.3333	23	38.3333	6	14.2857	60	100	12	22.2222	4	14.2857
	SA	2	3.33333	39	65	31	51.6667	2	3.33333	41	68.3333	35	58.3333	2	3.33333	35	58.3333	41	68.3333	4	6.66667	36	60	31	73.8095	0	0	42	77.7778	17	60.7143
	PC	0	0	0	0	10	16.6667	0	0	0	0	17	28.3333	0	0	0	0	9	15	0	0	1	1.66667	5	11.9048	0	0	0	0	7	25
IFN	N	58	96.6667	26	43.3333	20	33.3333	58	96.6667	33	55	9	15	58	96.6667	34	56.6667	10	16.6667	56	93.3333	25	41.6667	10	23.8095	60	100	17	31.4815	5	17.8571
	SA	na	na	na	na	na	na	na	na	na	na	na	na	na	na	na	na	na	na	na	na	na	na	na	na	na	na	na	na	na	na
	PC	na	na	na	na	na	na	na	na	na	na	na	na	na	na	na	na	na	na	na	na	na	na	na	na	na	na	na	na	na	na
CFN	N	58	96.6667	22	36.6667	12	20	58	96.6667	26	43.3333	10	16.6667	58	96.6667	27	45	9	15	58	96.6667	25	41.6667	5	11.9048	60	100	14	25.9259	3	10.7143
	SA	2	3.33333	38	63.3333	46	76.6667	2	3.33333	34	56.6667	48	80	2	3.33333	33	55	47	78.3333	2	3.33333	35	58.3333	36	85.7143	0	0	40	74.0741	19	67.8571
	PC	0	0	0	0	2	3.33333	0	0	0	0	2	3.33333	0	0	0	0	4	6.66667	0	0	0	0	1	2.38095	0	0	0	0	6	21.4286
FNOst	N	na	na	na	na	na	na	na	na	na	na	na	na	na	na	na	na	na	na	na	na	na	na	na	na	na	na	na	na	na	na
	SA	0	0	0	0	8	13.3333	0	0	0	0	13	21.6667	0	0	0	0	10	16.6667	0	0	2	3.33333	5	11.9048	0	0	0	0	6	21.4286
	PC	0	0	0	0	2	3.33333	0	0	0	0	0	0	0	0	0	0	2	3.33333	0	0	0	0	0	0	0	0	0	0	6	21.4286
MoFN	N	na	na	na	na	na	na	na	na	na	na	na	na	na	na	na	na	na	na	na	na	na	na	na	na	na	na	na	na	na	na
	SA	2	3.33333	23	38.3333	21	35	2	3.33333	14	23.3333	11	18.3333	1	1.66667	5	8.33333	11	18.3333	2	3.33333	16	26.6667	8	19.0476	0	0	12	22.2222	8	28.5714
	PC	0	0	0	0	23	38.3333	0	0	0	0	21	35	0	0	0	0	15	25	0	0	2	3.33333	5	11.9048	0	0	0	0	14	50
JS	N	33	55	0	0	2	3.33333	26	43.3333	1	1.66667	0	0	32	53.3333	1	1.66667	1	1.66667	36	60	0	0	0	0	53	88.3333	1	1.85185	3	10.7143
	SA	27	45	60	100	34	56.6667	34	56.6667	59	98.3333	37	61.6667	28	46.6667	57	95	48	80	24	40	59	98.3333	24	57.1429	7	11.6667	53	98.1481	16	57.1429
	PC	0	0	0	0	24	40	0	0	0	0	23	38.3333	0	0	2	3.33333	11	18.3333	0	0	1	1.66667	18	42.8571	0	0	0	0	9	32.1429
NA	N	60	100	58	96.6667	22	36.6667	60	100	42	70	24	40	58	96.6667	46	76.6667	28	46.6667	60	100	49	81.6667	16	38.0952	60	100	52	96.2963	17	60.7143
	SA	0	0	2	3.33333	23	38.3333	0	0	18	30	24	40	2	3.33333	14	23.3333	20	33.3333	0	0	11	18.3333	14	33.3333	0	0	2	3.7037	5	17.8571
	PC	0	0	0	0	15	25	0	0	0	0	12	20	0	0	0	0	12	20	0	0	0	0	12	28.5714	0	0	0	0	6	21.4286
